# Supplementary material for: Road to maternal death: the pooled estimate of maternal near-miss, its primary causes and determinants in Africa: a systematic review and meta-analysis
Source: BMC Pregnancy Childbirth. 2024 Feb 17;24:144. doi: 10.1186/s12884-024-06325-1 (PMC10874058; doi:10.1186/s12884-024-06325-1)
Supplement: Supplementary file 4 — Additional file 4. [file 12884_2024_6325_MOESM4_ESM.xlsx]

## Sheet: Prevalece_CS only
Authors	Country	Region	Publication Year	Study year	study design	Methods of data collection	sampling techniques	Sample size	Included study paticipants	Response rate	criteria	MNM-cases	Percent	lci	uci	MNMR	lci	uci
Madouea et al., 2017	Chad	Middle Africa	2017	SDG	cross-sectional	Record review	Consecutive	4857	4857	100	WHO	100	2.06	1.66	2.46	20.5888	16.6	24.6
Foumsou et al., 2020	Chad	Middle Africa	2020	SDG	cross-sectional	Record review	Consecutive	8124	8124	100	WHO	248	3.05	2.67	3.42	30.5268	26.7	34.2
Chola et al., 2022	DRC	Middle Africa	2022	SDG	cross-sectional	Record review	Consecutive	1390	1390	100	WHO	139	10	8.42	11.57	100	84.2	115.7
El-Agwany, 2019	Egypt	Northern Africa	2019	SDG	cross-sectional	Record review	Consecutive	28877	28877	100	WHO	171	0.6	0.5	0.69	5.92167	5	6.9
Abdel-Raheem et al., 2017	Egypt	Northern Africa	2017	SDG	Nested_Case control	Record reveiew and interview	SRS	17503	17503	100	WHO	342	1.95	1.8	2.2	19.5395	18	22
Ayele et al., 2014	Ethiopia	Estern Africa	2014	MDG	cross-sectional	Record review	Consecutive	8989	8989	100	WHO	206	2.3	1.99011	2.60989	22.9169	19.9011	26.0989
Dile and Seyum, 2015	Ethiopia	Estern Africa	2015	MDG	cross-sectional	Record reveiew and interview	systmatic random	806	806	100	WHO	188	23.3	20.3815	26.2185	233.251	203.815	262.185
Gedefaw et al., 2014	Ethiopia	Estern Africa	2014	MDG	Cross-sectional	record reveiew	consecutive	1355	1355	100	WHO	403	29.7	27.267	32.133	297.417	272.67	321.33
Kebede et al., 2021	Ethiopia	Estern Africa	2021	MDG	retrospective cohort study	Record review	simple random sampling	1440	1440	100	WHO	96	6.7	5.40862	8	66.6667	54.0862	80
Geleto et al., 2020	Ethiopia	Estern Africa	2020	SDG	cross-sectional	Record review	Consecutive	323824	323824	100	WHO	77714	24	23.1	25.2	239.988	231	252
Woldeyes et al., 2018	Ethiopia	Estern Africa	2018	SDG	prospective cross-sectional	Interview	consecutive	2737	2737	100	WHO	138	5.9	4.94468	6.85532	50.4202	49.4468	68.5532
Wakgar et al., 2019)	Ethiopia	Estern Africa	2019	SDG	Cross-sectional	record reveiew	consecutive	15059	15059	100	WHO	501	3.23	2.923	3.477	33.2691	29.23	34.77
Yemane and Tiruneh, 2020	Ethiopia	Estern Africa	2020	SDG	Prospective cross-sectional	Record review and Interview	systematic random sampling	845	845	100	WHO	210	24.85	21.9362	27.7638	248.521	219.362	277.638
Tura et al., 2018	Ethiopia	Estern Africa	2018	SDG	prospective cohort	record review and interview	consecutive	7404	7404	100	WHO	128	1.73	1.433	2.027	17.288	14.33	20.27
Gebremariam et al., 2022	Ethiopia	Estern Africa	2022	SDG	cross-sectional	record review	systematic sampling technique	941	905	96.2	WHO	129	14.3	12.0192	16.6	142.541	120.192	166
Worke et al., 2019	Ethiopia	Estern Africa	2019	SDG	cross-sectional	interview	systematic random sampling	572	572	100	WHO	152	26.6	22.9788	30.2212	265.734	229.788	302.212
Beyene et al., 2022	Ethiopia	Estern Africa	2022	SDG	prospective cohort	record review and interview	consecutive	3010	2880	95.7	WHO	90	3.12	2.48503	3.75497	31.25	24.8503	37.5497
Mekonnen et al., 2021	Ethiopia	Estern Africa	2021	SDG	cross-sectional	Record reveiew and interview	systematic random sampling	300	296	98.7	WHO	85	28.7	23.5466	33.8534	287.162	235.466	338.534
Teka et al., 2022	Ethiopia	Estern Africa	2022	SDG	Prospective cross-sectional	Record review	Consecutive	5116	5116	100	WHO	146	2.8	2.34793	3.25207	28.5379	23.4793	32.5207
Asaye, 2020	Ethiopia	Estern Africa	2020	SDG	cross-sectional	Record reveiew and interview	systematic random sampling	303	303	100	WHO	48	15.8	11.6931	19.9069	158.416	116.931	199.069
Kusheta et al., 2023	Ethiopia	Estern Africa	2023	SDG	prospective cohort	Record reveiew and interview	consecutive	2724	2724	100	WHO	70	2.56	1.96688	3.15312	25.6975	19.6688	31.5312
Tenaw et al., 2021	Ethiopia	Estern Africa	2021	SDG	cross-sectional	Record review	Consecutive	1214	1214	100	WHO	108	8.89	7.29823	10.5018	88.9621	72.9823	105.018
Rysavy, 2023	Ethiopia	Estern Africa	2023	SDG	prospective cross-sectional	Record reveiew and interview	consecutive	658	658	100	WHO	70	11	8.60925	13.3908	106.383	86.0925	133.908
Tunçalp et al., 2013	Ghana	Western Africa	2013	MDG	prospective cross-sectional	record review	consecutive	3438	3438	100	WHO	94	2.73	2.18528	3.27472	27.3415	21.8528	32.7472
Oppong et al., 2019	Ghana	Western Africa	2019	SDG	Cross-sectional	Record reveiew and interview	consecutive	8433	8433	100	WHO	288	3.41	3.02265	3.79735	34.1515	30.2265	37.9735
Drechsel et al., 2022	Ghana	Western Africa	2022	SDG	prospective crossectional			447	447	100	WHO	148	33.1	28.7376	37.4624	331.096	287.376	374.624
Owolabi et al., 2020	Kenya	Estern Africa	2020	SDG	cross-sectional study	record review and interview	simple random sample	36162	36162	100	WHO	360	0.99	0.887956	1.09204	9.9552	8.87956	10.9204
Lori and Starke, 2012	Liberia	Western Africa	2012	MDG	cross-sectional study	record review	Consecutive	750	750	100	WHO	120	16	13.3762	18.6238	160	133.762	186.238
Kachale et al., 2021	Malawi	Estern Africa	2021	SDG	nested case control	record review	simple random sample	458	458	100	WHO	161	35.2	30.8361	39.5639	351.528	308.361	395.639
David et al., 2014	Mozambique	Estern Africa	2014	MDG	cross-sectional study	record review	Consecutive	27916	27916	100	WHO	564	2.02	1.85497	2.18503	20.2035	18.5497	21.8503
Heemelaar et al., 2019	Namibia	Southern Africa	2019	SDG	cross-sectional study	record review	Consecutive	5772	5772	100	WHO	191	3.31	2.84847	3.77153	33.0908	28.4847	37.7153
Heemelaar et al., 2020	Namibia	Southern Africa	2020	SDG	cross-sectional study	record review	Consecutive	37106	37106	100	WHO	298	0.8	0.709357	0.890643	8.03105	7.09357	8.90643
Sotunsa et al., 2019	Nigeria	Western Africa	2019	MDG	crossectional	record review	consecutive	97634	91724	93.94	WHO	1451	1.53	1.45188	1.60812	15.8192	14.5188	16.0812
Adanikin et al., 2019	Nigeria	Western Africa	2019	MDG	crossectional	record review	consecutive	5779	5779	100	WHO	366	6.3	5.67357	6.92643	63.3328	56.7357	69.2643
Adamu et al., 2019	Nigeria	Western Africa	2019	MDG	crossectional	record review	consecutive	6753	6753	100	WHO	1451	21.5	19.87	23.13	214.867	198.7	231.3
Etuk et al., 2019	Nigeria	Western Africa	2019	MDG	crossectional	record review	consecutive	100107	91724	91.6	WHO	2287	2.49	2.38916	2.59084	24.9335	23.8916	25.9084
Mbachu et al., 2017	Nigeria	Western Africa	2017	SDG	crossectional	record review and interview	consecutive	262	262	100	WHO	52	19.8	14.9747	24.6253	198.473	149.747	246.253
Aduloju et al., 2018	Nigeria	Western Africa	2018	SDG	crossectional	record review	systematic sampling	1897	1897	100	WHO	33	1.74	1.15158	2.32842	17.3959	11.5158	23.2842
Akpan et al., 2020	Nigeria	Western Africa	2020	SDG	crossectional	record review	consecutive	10111	10111	100	WHO	691	6.83	6.33829	7.32171	68.3414	63.3829	73.2171
Rulisa et al., 2015	Rwanda	Estern Africa	2015	MDG	crosssectional	record review and interview	consecutive	1739	1739	100	WHO	192	11.04	9.56705	12.513	110.408	95.6705	125.13
Kalisa et al., 2016	Rwanda	Estern Africa	2016	MDG	prospective cohort study	record review and interview	consecutive	3979	3979	100	WHO	86	2.16	1.7083	2.6117	21.6135	17.083	26.117
Egal et al., 2022	Somalia	Estern Africa	2022	SDG	prospective cohort study	Record review	consecutive	6055	6055	100	WHO	342	5.13	4.60008	5.65992	56.4822	46.0008	56.5992
Heitkamp et al., 2022	South Africa	Southern Africa	202	SDG	case-control	record review	consecutive	32161	32161	100	WHO	379	1.17	1.05248	1.28752	11.7845	10.5248	12.8752
Soma-Pillay et al., 2015	South Africa	Southern Africa	2015	MDG	cross-sectional	record review	consecutive	26614	26614	100	WHO	117	0.44	0.360481	0.519519	4.39618	3.60481	5.19519
Hlengani, 2019	South Africa	Southern Africa	2019	SDG	cross-sectional	record review	consecutive	62185	62185	100	WHO	250	0.4	0.35039	0.44961	4.02026	3.5039	4.4961
Alemu et al., 2019	South Sudan	Estern Africa	2019	SDG	cross-sectional			1041	1010	97.5	WHO	104	10.3	8.42539	12.1746	102.97	84.2539	121.746
Ali et al., 2011	Sudan	Estern Africa	2011	MDG	crosssectional	record review	consecutive	9578	9578	100	WHO	228	2.38	2.07474	2.68526	23.8046	20.7474	26.8526
Nelissen et al., 2013	Tanzania	Estern Africa	2013	MDG	crosssectional	record review	consecutive	9471	9136	96.5	WHO	216	2.36	2.04872	2.67128	23.6427	20.4872	26.7128
Litorp et al., 2014	Tanzania	Estern Africa	2014	MDG	crosssectional	record review	consecutive	13584	13121	96.6	WHO	467	3.56	3.24295	3.87705	35.5918	32.4295	38.7705
Lilungulu et al., 2020	Tanzania	Estern Africa	2020	SDG	crross-sectional	record review	consecutive	3600	3480	96.67	WHO	124	3.56	2.94437	4.17563	35.6322	29.4437	41.7563
El Ghardallou et al., 2016	Tunisia	Northern Africa	2016	MDG	crosssectional	record review	consecutive	9957	9890	99.3	WHO	58	0.58	0.430339	0.729661	5.86451	4.30339	7.29661
Nansubuga et al., 2016	Uganda	Estern Africa	2016	MDG	crosssectional	interview	systematic sampling	1557	1557	100	WHO	434	27.87	25.6429	30.0971	278.741	256.429	300.971
Nakimuli et al., 2016	Uganda	Estern Africa	2016	MDG	cohort study	record review and interview	consecutive	3100	3100	100	WHO	695	22.4	20.9323	23.8677	224.194	209.323	238.677
Omona and Babirye, 2023	Uganda	Estern Africa	2023	SDG	cohort study	record review	systematic random sampling	375	375	100	WHO	230	61.33	56.4009	66.2591	613.333	564.009	662.591
Owolabi et al., 2017	Zambia	Estern Africa	2017	MDG	crross-sectional	record review	consecutive	2406	2406	100	WHO	392	16.29	12.6344	19.9456	162.926	126.344	199.456
Chikadaya et al., 2018	Zimbabwe	Estern Africa	2018	SDG	croseectional	record revie and interview	consecutive	11871	11871	100	WHO	110	9.26	3.84293	14.6771	9.26628	38.4293	146.771
								980346	964867	0.984211		94461

## Sheet: for MNMRper1000LB
Authors	Country	Region	Publication Year	Study year	MNMR	lci	uci
Madouea et al., 2017	Chad	Middle Africa	2017	SDG	20.5888	16.6	24.6
Foumsou et al., 2020	Chad	Middle Africa	2020	SDG	30.5268	26.7	34.2
Chola et al., 2022	DRC	Middle Africa	2022	SDG	100	84.2	115.7
El-Agwany, 2019	Egypt	Northern Africa	2019	SDG	5.92167	5	6.9
Abdel-Raheem et al., 2017	Egypt	Northern Africa	2017	SDG	19.5395	18	22
Ayele et al., 2014	Ethiopia	Estern Africa	2014	MDG	22.9169	19.9011	26.0989
Dile and Seyum, 2015	Ethiopia	Estern Africa	2015	MDG	233.251	203.815	262.185
Gedefaw et al., 2014	Ethiopia	Estern Africa	2014	MDG	297.417	272.67	321.33
Kebede et al., 2021	Ethiopia	Estern Africa	2021	MDG	66.6667	54.0862	80
Geleto et al., 2020	Ethiopia	Estern Africa	2020	SDG	239.988	231	252
Woldeyes et al., 2018	Ethiopia	Estern Africa	2018	SDG	50.4202	49.4468	68.5532
Wakgar et al., 2019)	Ethiopia	Estern Africa	2019	SDG	33.2691	29.23	34.77
Yemane and Tiruneh, 2020	Ethiopia	Estern Africa	2020	SDG	248.521	219.362	277.638
Tura et al., 2018	Ethiopia	Estern Africa	2018	SDG	17.288	14.33	20.27
Gebremariam et al., 2022	Ethiopia	Estern Africa	2022	SDG	142.541	120.192	166
Worke et al., 2019	Ethiopia	Estern Africa	2019	SDG	265.734	229.788	302.212
Beyene et al., 2022	Ethiopia	Estern Africa	2022	SDG	31.25	24.8503	37.5497
Mekonnen et al., 2021	Ethiopia	Estern Africa	2021	SDG	287.162	235.466	338.534
Teka et al., 2022	Ethiopia	Estern Africa	2022	SDG	28.5379	23.4793	32.5207
Asaye, 2020	Ethiopia	Estern Africa	2020	SDG	158.416	116.931	199.069
Kusheta et al., 2023	Ethiopia	Estern Africa	2023	SDG	25.6975	19.6688	31.5312
Tenaw et al., 2021	Ethiopia	Estern Africa	2021	SDG	88.9621	72.9823	105.018
Rysavy, 2023	Ethiopia	Estern Africa	2023	SDG	106.383	86.0925	133.908
Tunçalp et al., 2013	Ghana	Western Africa	2013	MDG	27.3415	21.8528	32.7472
Oppong et al., 2019	Ghana	Western Africa	2019	SDG	34.1515	30.2265	37.9735
Drechsel et al., 2022	Ghana	Western Africa	2022	SDG	331.096	287.376	374.624
Owolabi et al., 2020	Kenya	Estern Africa	2020	SDG	9.9552	8.87956	10.9204
Lori and Starke, 2012	Liberia	Western Africa	2012	MDG	160	133.762	186.238
Kachale et al., 2021	Malawi	Estern Africa	2021	SDG	351.528	308.361	395.639
David et al., 2014	Mozambique	Estern Africa	2014	MDG	20.2035	18.5497	21.8503
Heemelaar et al., 2019	Namibia	Southern Africa	2019	SDG	33.0908	28.4847	37.7153
Heemelaar et al., 2020	Namibia	Southern Africa	2020	SDG	8.03105	7.09357	8.90643
Sotunsa et al., 2019	Nigeria	Western Africa	2019	MDG	15.8192	14.5188	16.0812
Adanikin et al., 2019	Nigeria	Western Africa	2019	MDG	63.3328	56.7357	69.2643
Adamu et al., 2019	Nigeria	Western Africa	2019	MDG	214.867	198.7	231.3
Etuk et al., 2019	Nigeria	Western Africa	2019	MDG	24.9335	23.8916	25.9084
Mbachu et al., 2017	Nigeria	Western Africa	2017	SDG	198.473	149.747	246.253
Aduloju et al., 2018	Nigeria	Western Africa	2018	SDG	17.3959	11.5158	23.2842
Akpan et al., 2020	Nigeria	Western Africa	2020	SDG	68.3414	63.3829	73.2171
Rulisa et al., 2015	Rwanda	Estern Africa	2015	MDG	110.408	95.6705	125.13
Kalisa et al., 2016	Rwanda	Estern Africa	2016	MDG	21.6135	17.083	26.117
Egal et al., 2022	Somalia	Estern Africa	2022	SDG	56.4822	46.0008	56.5992
Heitkamp et al., 2022	South Africa	Southern Africa	202	SDG	11.7845	10.5248	12.8752
Soma-Pillay et al., 2015	South Africa	Southern Africa	2015	MDG	4.39618	3.60481	5.19519
Hlengani, 2019	South Africa	Southern Africa	2019	SDG	4.02026	3.5039	4.4961
Alemu et al., 2019	South Sudan	Estern Africa	2019	SDG	102.97	84.2539	121.746
Ali et al., 2011	Sudan	Estern Africa	2011	MDG	23.8046	20.7474	26.8526
Nelissen et al., 2013	Tanzania	Estern Africa	2013	MDG	23.6427	20.4872	26.7128
Litorp et al., 2014	Tanzania	Estern Africa	2014	MDG	35.5918	32.4295	38.7705
Lilungulu et al., 2020	Tanzania	Estern Africa	2020	SDG	35.6322	29.4437	41.7563
El Ghardallou et al., 2016	Tunisia	Northern Africa	2016	MDG	5.86451	4.30339	7.29661
Nansubuga et al., 2016	Uganda	Estern Africa	2016	MDG	278.741	256.429	300.971
Nakimuli et al., 2016	Uganda	Estern Africa	2016	MDG	224.194	209.323	238.677
Omona and Babirye, 2023	Uganda	Estern Africa	2023	SDG	613.333	564.009	662.591
Owolabi et al., 2017	Zambia	Estern Africa	2017	MDG	162.926	126.344	199.456
Chikadaya et al., 2018	Zimbabwe	Estern Africa	2018	SDG	9.26628	3.84	14.6

## Sheet: Hemmorhage
Authors	Country	Region	Publication Year	Study year	Hemge	lci	uci
Madouea et al., 2017	Chad	Middle Africa	2017	2016	62	52.48	71.51
Foumsou et al., 2020	Chad	Middle Africa	2020	2019	66.1	60.21	71.99
Chola et al., 2022	DRC	Middle Africa	2022	2019	44.6	36.33	52.8
El-Agwany, 2019	Egypt	Northern Africa	2019	2015	62.5	55.2437	69.8
Gebremariam et al., 2022	Ethiopia	Estern Africa	2022	2018	26	18.4306	33.6
Kebede et al., 2021	Ethiopia	Estern Africa	2021	2014	29.2	20.1045	38.3
Geleto et al., 2020	Ethiopia	Estern Africa	2020	2015	9.3	8.6	9.8
Ayele et al., 2014	Ethiopia	Estern Africa	2014	2012	29.6	23.3662	35.8338
Kasahun and Wako, 2018	Ethiopia	Estern Africa	2018	2017	26	16.2025	35.8
Tenaw et al., 2021	Ethiopia	Estern Africa	2021	2020	50	40.5699	59.4
Mekonnen et al., 2021	Ethiopia	Estern Africa	2021	2019	25.8	16.4984	35.1016
Teka et al., 2022	Ethiopia	Estern Africa	2022	2019	55.5	47.4387	63.5613
Yemane and Tiruneh, 2020	Ethiopia	Estern Africa	2020	2017	32.86	26.5071	39.2129
Dile and Seyum, 2015	Ethiopia	Estern Africa	2015	2013	14.36	9.34706	19.3729
Teshome et al., 2022	Ethiopia	Estern Africa	2022	2020	28.3	18.8883	37.7117
Danusa et al., 2022	Ethiopia	Estern Africa	2022	2019	30.1	23.1221	37.0779
Dessalegn et al., 2020	Ethiopia	Estern Africa	2020	2019	32.5	22.2363	42.7637
Woldeyes et al., 2018	Ethiopia	Estern Africa	2018	2015	22.5	15.5328	29.4672
Mekango et al., 2017	Ethiopia	Estern Africa	2017	2016	44.7	35.0982	54.3018
Habte and Wondimu, 2021	Ethiopia	Estern Africa	2021	2020	50.6	39.7119	61.4881
Gedefaw et al., 2014	Ethiopia	Estern Africa	2014	2013	43	38.1663	47.8337
Beyene et al., 2022	Ethiopia	Estern Africa	2022	2018	34.4	24.5036	44.2964
Tura et al., 2018	Ethiopia	Estern Africa	2018	2017	61.7	53.2784	70.1216
Kumela et al., 2020	Ethiopia	Estern Africa	2020	2018	39.3	27.0431	51.5569
Wakgar et al., 2019)	Ethiopia	Estern Africa	2019	2016	24.9	21.1133	28.6867
Kusheta et al., 2023	Ethiopia	Estern Africa	2023	2019	25.7	15.4631	35.9369
Oppong et al., 2019	Ghana	Western Africa	2019	2015	12.2	8.42004	15.98
Drechsel et al., 2022	Ghana	Western Africa	2022	2020	4.9	2.8988	6.9012
David et al., 2014	Mozambique	Estern Africa	2014	2008	58	53.9266	62.0734
Heemelaar et al., 2020	Namibia	Southern Africa	2020	2019	30.9	25.6535	36.1465
Heemelaar et al., 2019	Namibia	Southern Africa	2019	2018	39	32.0827	45.9173
Sotunsa et al., 2019	Nigeria	Western Africa	2019	2013	17.91	15.9371	19.8829
Aduloju et al., 2018	Nigeria	Western Africa	2018	2016	39.4	22.7282	56.0718
Adeoye et al., 2013	Nigeria	Western Africa	2013	2007	45.3	34.034	56.566
Adanikin et al., 2019	Nigeria	Western Africa	2019	2013	18.6	14.6136	22.5864
Akpan et al., 2020	Nigeria	Western Africa	2020	2017	43.1	39.4076	46.7924
Mbachu et al., 2017	Nigeria	Western Africa	2017	2015	25	13.2306	36.7694
Kalisa et al., 2016	Rwanda	Estern Africa	2016	2014	57	46.5365	67.4635
Egal et al., 2022	Somalia	Estern Africa	2022	2020	26.6	21.9169	31.2831
Dahie, 2022	Somalia	Estern Africa	2022	2021	15	9.75433	20.2457
Soma-Pillay et al., 2015	South Africa	Southern Africa	2015	2014	42.7	33.737	51.663
Hlengani, 2019	South Africa	Southern Africa	2019	2015	55.2	49.0355	61.3645
Alemu et al., 2019	South Sudan	Estern Africa	2019	2016	33.7	24.6153	42.7847
Ali et al., 2011	Sudan	Estern Africa	2011	2008	40.8	34.4206	47.1794
Nelissen et al., 2013	Tanzania	Estern Africa	2013	2012	27	21.0793	32.9207
Litorp et al., 2014	Tanzania	Estern Africa	2014	2012	13.06	10.5452	16.7748
Lilungulu et al., 2020	Tanzania	Estern Africa	2020	2016	55.66	46.9159	64.4041
El Ghardallou et al., 2016	Tunisia	Northern Africa	2016	2010	74.1	62.8254	85.3746
Nansubuga et al., 2016	Uganda	Estern Africa	2016	2013	55	50.3194	59.6806
Omona and Babirye, 2023	Uganda	Estern Africa	2023	2019	30.9	24.9281	36.8719
Nakimuli et al., 2016	Uganda	Estern Africa	2016	2014	26.47	23.19	29.75
Chikadaya et al., 2018	Zimbabwe	Estern Africa	2018	2016	31.8	23.0971	40.5029

## Sheet: HTN
Authors	Country	Region	Publication Year	Study year	HTN(%)	lci	uci
Madouea et al., 2017	Chad	Middle Africa	2017	2016	24	15.63	32.37
Foumsou et al., 2020	Chad	Middle Africa	2020	2019	17	12.32	21.67
Chola et al., 2022	DRC	Middle Africa	2022	2019	30.9	23.2181	38.6
El-Agwany, 2019	Egypt	Northern Africa	2019	2015	25.5	18.9671	32
Gebremariam et al., 2022	Ethiopia	Estern Africa	2022	2018	47	38.3871	55.6
Kebede et al., 2021	Ethiopia	Estern Africa	2021	2014	35.4	25.8338	45
Geleto et al., 2020	Ethiopia	Estern Africa	2020	2015	10.1	9.6	10.7
Ayele et al., 2014	Ethiopia	Estern Africa	2014	2012	7.3	3.74758	10.8524
Kasahun and Wako, 2018	Ethiopia	Estern Africa	2018	2017	16.9	8.52944	25.2706
Tenaw et al., 2021	Ethiopia	Estern Africa	2021	2020	27.8	19.3504	36.2496
Mekonnen et al., 2021	Ethiopia	Estern Africa	2021	2019	56.4	45.8578	66.9422
Teka et al., 2022	Ethiopia	Estern Africa	2022	2019	24.6	17.6139	31.5861
Yemane and Tiruneh, 2020	Ethiopia	Estern Africa	2020	2017	31.9	25.596	38.204
Dile and Seyum, 2015	Ethiopia	Estern Africa	2015	2013	30.32	23.7495	36.8905
Teshome et al., 2022	Ethiopia	Estern Africa	2022	2020	49.5	39.0537	59.9463
Danusa et al., 2022	Ethiopia	Estern Africa	2022	2019	22.3	15.9676	28.6324
Dessalegn et al., 2020	Ethiopia	Estern Africa	2020	2019	31.3	21.1384	41.4616
Woldeyes et al., 2018	Ethiopia	Estern Africa	2018	2015	21	14.2042	27.7958
Mekango et al., 2017	Ethiopia	Estern Africa	2017	2016	38.8	29.3891	48.2109
Rysavy, 2023	Ethiopia	Estern Africa	2023	2020	17.1	8.27972	25.9203
Habte and Wondimu, 2021	Ethiopia	Estern Africa	2021	2020	22.2	13.1493	31.2507
Gedefaw et al., 2014	Ethiopia	Estern Africa	2014	2013	8	5.35124	10.6488
Beyene et al., 2022	Ethiopia	Estern Africa	2022	2018	38.4	28.3517	48.4483
Tura et al., 2018	Ethiopia	Estern Africa	2018	2017	28.1	20.313	35.887
Kumela et al., 2020	Ethiopia	Estern Africa	2020	2018	49.3	36.7536	61.8464
Wakgar et al., 2019)	Ethiopia	Estern Africa	2019	2016	51.8	47.4245	56.1755
Kusheta et al., 2023	Ethiopia	Estern Africa	2023	2019	50	38.2868	61.7132
Oppong et al., 2019	Ghana	Western Africa	2019	2015	41	35.3196	46.6804
David et al., 2014	Mozambique	Estern Africa	2014	2008	35.5	31.5508	39.4492
Heemelaar et al., 2020	Namibia	Southern Africa	2020	2019	30.9	25.6535	36.1465
Heemelaar et al., 2019	Namibia	Southern Africa	2019	2018	18	12.5514	23.4486
Aduloju et al., 2018	Nigeria	Western Africa	2018	2016	27.3	12.0999	42.5001
Akpan et al., 2020	Nigeria	Western Africa	2020	2017	26	22.7295	29.2705
Mbachu et al., 2017	Nigeria	Western Africa	2017	2015	28.84	16.5268	41.1532
Kalisa et al., 2016	Rwanda	Estern Africa	2016	2014	31.4	21.5908	41.2092
Egal et al., 2022	Somalia	Estern Africa	2022	2020	24	19.4736	28.5264
Dahie, 2022	Somalia	Estern Africa	2022	2021	19.66	13.8178	25.5022
Soma-Pillay et al., 2015	South Africa	Southern Africa	2015	2014	32.47	23.985	40.955
Hlengani, 2019	South Africa	Southern Africa	2019	2015	12.8	8.65858	16.9414
Alemu et al., 2019	South Sudan	Estern Africa	2019	2016	11.3	5.21528	17.3847
Ali et al., 2011	Sudan	Estern Africa	2011	2008	18	13.0131	22.9869
Nelissen et al., 2013	Tanzania	Estern Africa	2013	2012	9	5.18345	12.8166
Litorp et al., 2014	Tanzania	Estern Africa	2014	2012	46.68	42.1551	51.2049
Lilungulu et al., 2020	Tanzania	Estern Africa	2020	2016	17.14	10.5068	23.7732
El Ghardallou et al., 2016	Tunisia	Northern Africa	2016	2010	20.7	10.2729	31.1271
Nansubuga et al., 2016	Uganda	Estern Africa	2016	2013	0.32	0.22	0.620331
Omona and Babirye, 2023	Uganda	Estern Africa	2023	2019	45.7	39.262	52.138
Nakimuli et al., 2016	Uganda	Estern Africa	2016	2014	30.36	26.9463	33.7737
Chikadaya et al., 2018	Zimbabwe	Estern Africa	2018	2016	28.2	20.2477	36.1523

## Sheet: Abortion
Authors	Country	Region	Publication Year	Study year	AbortionCx(%)	lci	uci	dce
Madouea et al., 2017	Chad	Middle Africa	2017	2016	6	1.34	10.65	9.31
Foumsou et al., 2020	Chad	Middle Africa	2020	2019	7.7	4.38	11.02	6.64
Geleto et al., 2020	Ethiopia	Estern Africa	2020	2015	2.6	2.3	3.1	0.8
Ayele et al., 2014	Ethiopia	Estern Africa	2014	2012	8.3	4.53256	12.0674	7.53488
Teka et al., 2022	Ethiopia	Estern Africa	2022	2019	11.6	6.40561	16.7944	10.3888
Gedefaw et al., 2014	Ethiopia	Estern Africa	2014	2013	3	1.33448	4.66552	3.33104
Beyene et al., 2022	Ethiopia	Estern Africa	2022	2018	4.4	1.06	9.71	8.65
Tura et al., 2018	Ethiopia	Estern Africa	2018	2017	4.7	1.03354	8.36646	7.33291
Kumela et al., 2020	Ethiopia	Estern Africa	2020	2018	4.9	1.26	10.3173	9.05726
Tunçalp et al., 2013	Ghana	Western Africa	2013	2011	4.4	1.43	9.20466	7.77466
Heemelaar et al., 2020	Namibia	Southern Africa	2020	2019	16.4	12.2211	20.5789	8.35776
Heemelaar et al., 2019	Namibia	Southern Africa	2019	2018	23	17.0317	28.9683	11.9365
Aduloju et al., 2018	Nigeria	Western Africa	2018	2016	3	0.820303	8.8203	8
Mbachu et al., 2017	Nigeria	Western Africa	2017	2015	23.07	11.6195	34.5205	22.9011
Kalisa et al., 2016	Rwanda	Estern Africa	2016	2014	8.1	2.33357	13.8664	11.5329
Egal et al., 2022	Somalia	Estern Africa	2022	2020	9.4	6.30706	12.4929	6.18587
Dahie, 2022	Somalia	Estern Africa	2022	2021	8.4	4.32495	12.4751	8.15011
Alemu et al., 2019	South Sudan	Estern Africa	2019	2016	12.5	6.14379	18.8562	12.7124
Nelissen et al., 2013	Tanzania	Estern Africa	2013	2012	18.5	13.3216	23.6784	10.3568
Nansubuga et al., 2016	Uganda	Estern Africa	2016	2013	1.9	0.615534	3.18447	2.56893
Nakimuli et al., 2016	Uganda	Estern Africa	2016	2014	5.61	3.89917	7.32083	3.42167
Chikadaya et al., 2018	Zimbabwe	Estern Africa	2018	2016	20	12.9309	27.0691	14.1382

## Sheet: Anemia
Authors	Country	Region	Publication Year	Study year	anemia	lci	uci
Foumsou et al., 2020	Chad	Middle Africa	2020	2019	4.4	1.85	6.95
Chola et al., 2022	DRC	Middle Africa	2022	2019	6.5	2.40163	10.5984
Kebede et al., 2021	Ethiopia	Estern Africa	2021	2014	5.2	1.75853	9.6
Geleto et al., 2020	Ethiopia	Estern Africa	2020	2015	13	12.2636	14.2364
Kasahun and Wako, 2018	Ethiopia	Estern Africa	2018	2017	9.1	4.67588	15.5
Tenaw et al., 2021	Ethiopia	Estern Africa	2021	2020	40.7	31.4345	49.9655
Mekonnen et al., 2021	Ethiopia	Estern Africa	2021	2019	35.2	25.0467	45.3533
Teka et al., 2022	Ethiopia	Estern Africa	2022	2019	12.3	6.9724	17.6276
Dessalegn et al., 2020	Ethiopia	Estern Africa	2020	2019	6.3	1.97584	10.6242
Mekango et al., 2017	Ethiopia	Estern Africa	2017	2016	2.9	0.340754	6.14075
Habte and Wondimu, 2021	Ethiopia	Estern Africa	2021	2020	11.1	4.2589	17.9411
Tura et al., 2018	Ethiopia	Estern Africa	2018	2017	40.6	32.0924	49.1076
Tunçalp et al., 2013	Ghana	Western Africa	2013	2011	70.2	59.4852	80.9148
Oppong et al., 2019	Ghana	Western Africa	2019	2015	28.1	22.9087	33.2913
Aduloju et al., 2018	Nigeria	Western Africa	2018	2016	6.1	1.12	11.3
Adeoye et al., 2013	Nigeria	Western Africa	2013	2007	14.5	6.53121	22.4688
Akpan et al., 2020	Nigeria	Western Africa	2020	2017	2.2	1.1063	3.2937
Mbachu et al., 2017	Nigeria	Western Africa	2017	2015	3.84	1.68297	9.06297
Kalisa et al., 2016	Rwanda	Estern Africa	2016	2014	24.4	15.3226	33.4774
Egal et al., 2022	Somalia	Estern Africa	2022	2020	31.6	26.6726	36.5274
Dahie, 2022	Somalia	Estern Africa	2022	2021	32.6	25.7137	39.4863
Alemu et al., 2019	South Sudan	Estern Africa	2019	2016	29.8	21.0094	38.5906
Ali et al., 2011	Sudan	Estern Africa	2011	2008	11.8	7.61241	15.9876
Nelissen et al., 2013	Tanzania	Estern Africa	2013	2012	8	4.382	11.618
Owolabi et al., 2017	Zambia	Estern Africa	2017	2014	44	39.086	48.914

## Sheet: OL
Authors	Country	Region	Publication Year	Study year	Obstructed Labour	lci	uci
Geleto et al., 2020	Ethiopia	Estern Africa	2020	2015	20.3	19	22.3
Ayele et al., 2014	Ethiopia	Estern Africa	2014	2012	63.1	56.5105	69.6895
Kasahun and Wako, 2018	Ethiopia	Estern Africa	2018	2017	57.1	46.045	68.155
Mekonnen et al., 2021	Ethiopia	Estern Africa	2021	2019	9.4	3.19596	15.604
Teka et al., 2022	Ethiopia	Estern Africa	2022	2019	4.8	1.33248	8.26752
Danusa et al., 2022	Ethiopia	Estern Africa	2022	2019	19.88	13.8264	25.9736
Dessalegn et al., 2020	Ethiopia	Estern Africa	2020	2019	26.3	16.6523	35.9477
Mekango et al., 2017	Ethiopia	Estern Africa	2017	2016	11.7	5.49259	17.9074
Gedefaw et al., 2014	Ethiopia	Estern Africa	2014	2013	45	40.1427	49.8573
Kumela et al., 2020	Ethiopia	Estern Africa	2020	2018	19.7	9.71882	29.6812
Tunçalp et al., 2013	Ghana	Western Africa	2013	2011	4.3	1.23	8.20466
Oppong et al., 2019	Ghana	Western Africa	2019	2015	13.5	9.55558	17.4444
Aduloju et al., 2018	Nigeria	Western Africa	2018	2016	18.2	9.03529	26.3647
Adeoye et al., 2013	Nigeria	Western Africa	2013	2007	23	13.4757	32.5243
Akpan et al., 2020	Nigeria	Western Africa	2020	2017	16.5	13.7324	19.2676
Mbachu et al., 2017	Nigeria	Western Africa	2017	2015	17.3	7.01912	27.5809
Kalisa et al., 2016	Rwanda	Estern Africa	2016	2014	5.8	0.85978	10.7402
Soma-Pillay et al., 2015	South Africa	Southern Africa	2015	2014	25.7	17.7818	33.6182
Alemu et al., 2019	South Sudan	Estern Africa	2019	2016	28.8	20.0969	37.5031
Ali et al., 2011	Sudan	Estern Africa	2011	2008	7.9	4.39868	11.4013
Nelissen et al., 2013	Tanzania	Estern Africa	2013	2012	6	2.83285	9.16715
Lilungulu et al., 2020	Tanzania	Estern Africa	2020	2016	5.72	1.63254	9.80746
Nansubuga et al., 2016	Uganda	Estern Africa	2016	2013	11.2	8.23294	14.1671
Nakimuli et al., 2016	Uganda	Estern Africa	2016	2014	6	4.23436	7.76564

## Sheet: UxRx
Authors	Country	Region	Publication Year	Study year	UxRupture	lci	uci
Foumsou et al., 2020	Chad	Middle Africa	2020	2019	15	10.55	19.44
Chola et al., 2022	DRC	Middle Africa	2022	2019	14.4	8.6	20.2367
El-Agwany, 2019	Egypt	Northern Africa	2019	2015	6.43	2.7	10.1
Gebremariam et al., 2022	Ethiopia	Estern Africa	2022	2018	15	8.83808	21.2
Kebede et al., 2021	Ethiopia	Estern Africa	2021	2014	16.7	9.48578	24.5
Ayele et al., 2014	Ethiopia	Estern Africa	2014	2012	62.1	55.475	68.725
Tenaw et al., 2021	Ethiopia	Estern Africa	2021	2020	7.4	2.46297	12.337
Teka et al., 2022	Ethiopia	Estern Africa	2022	2019	14.2	8.53803	19.862
Yemane and Tiruneh, 2020	Ethiopia	Estern Africa	2020	2017	15.71	10.7795	20.6205
Dile and Seyum, 2015	Ethiopia	Estern Africa	2015	2013	27.66	21.3029	34.0971
Teshome et al., 2022	Ethiopia	Estern Africa	2022	2020	2.1	0.96	5.09582
Woldeyes et al., 2018	Ethiopia	Estern Africa	2018	2015	29.7	22.0762	37.3238
Mekango et al., 2017	Ethiopia	Estern Africa	2017	2016	5.8	1.28584	10.3142
Rysavy, 2023	Ethiopia	Estern Africa	2023	2020	4.3	0.65	9.05223
Habte and Wondimu, 2021	Ethiopia	Estern Africa	2021	2020	14.8	7.06671	22.5333
Beyene et al., 2022	Ethiopia	Estern Africa	2022	2018	10	3.80194	16.1981
Tura et al., 2018	Ethiopia	Estern Africa	2018	2017	26.6	18.9451	34.2549
Kumela et al., 2020	Ethiopia	Estern Africa	2020	2018	16.4	7.10785	25.6922
Tunçalp et al., 2013	Ghana	Western Africa	2013	2011	19.1	9.89131	28.3087
Oppong et al., 2019	Ghana	Western Africa	2019	2015	4.2	1.88331	6.51669
David et al., 2014	Mozambique	Estern Africa	2014	2008	2.3	1.06283	3.53717
Heemelaar et al., 2020	Namibia	Southern Africa	2020	2019	6.04	3.33518	8.74482
Sotunsa et al., 2019	Nigeria	Western Africa	2019	2013	12.06	10.4219	13.7781
Aduloju et al., 2018	Nigeria	Western Africa	2018	2016	42.8	25.9182	59.6818
Mbachu et al., 2017	Nigeria	Western Africa	2017	2015	11.5	2.82888	20.1711
Etuk et al., 2019	Nigeria	Western Africa	2019	2013	13.33	11.9083	14.6917
Dahie, 2022	Somalia	Estern Africa	2022	2021	2.24	0.660444	4.41396
Soma-Pillay et al., 2015	South Africa	Southern Africa	2015	2014	2.56	0.391882	5.42188
Hlengani, 2019	South Africa	Southern Africa	2019	2015	18.4	13.5967	23.2033
Litorp et al., 2014	Tanzania	Estern Africa	2014	2012	7.06	4.73672	9.38328
Lilungulu et al., 2020	Tanzania	Estern Africa	2020	2016	7.14	2.6078	11.6722
Nansubuga et al., 2016	Uganda	Estern Africa	2016	2013	0.42	0.19	1.02845
Omona and Babirye, 2023	Uganda	Estern Africa	2023	2019	38.3	32.0175	44.5825
Heitkamp et al., 2022	South Africa	Southern Africa	202	2015	13.8	10.3276	17.2724

## Sheet: sepsis
Authors	Country	Region	Publication Year	Study year	Sepsis	lci	uci
Foumsou et al., 2020	Chad	Middle Africa	2020	2019	4.8	2.13946	7.46
Chola et al., 2022	DRC	Middle Africa	2022	2019	3.6	0.50302	6.69698
El-Agwany, 2019	Egypt	Northern Africa	2019	2015	2.3	0.0531752	4.54682
Gebremariam et al., 2022	Ethiopia	Estern Africa	2022	2018	12	6.39219	18
Kebede et al., 2021	Ethiopia	Estern Africa	2021	2014	13.5	6.6641	20
Ayele et al., 2014	Ethiopia	Estern Africa	2014	2012	0.97	0.3	2.30842
Kasahun and Wako, 2018	Ethiopia	Estern Africa	2018	2017	3.9	0.93	8.22419
Tenaw et al., 2021	Ethiopia	Estern Africa	2021	2020	24.1	16.0337	32.1663
Mekonnen et al., 2021	Ethiopia	Estern Africa	2021	2019	17.6	9.5	25.6959
Teka et al., 2022	Ethiopia	Estern Africa	2022	2019	16.4	10.3901	22.4099
Yemane and Tiruneh, 2020	Ethiopia	Estern Africa	2020	2017	19.82	14.4103	25.1897
Dile and Seyum, 2015	Ethiopia	Estern Africa	2015	2013	12.77	8.02426	17.5757
Teshome et al., 2022	Ethiopia	Estern Africa	2022	2020	6.1	2.31	11.1005
Danusa et al., 2022	Ethiopia	Estern Africa	2022	2019	12	7.05651	16.9435
Dessalegn et al., 2020	Ethiopia	Estern Africa	2020	2019	3.8	1.4	6.78
Woldeyes et al., 2018	Ethiopia	Estern Africa	2018	2015	10.1	5.07244	15.1276
Mekango et al., 2017	Ethiopia	Estern Africa	2017	2016	9.7	3.98433	15.4157
Habte and Wondimu, 2021	Ethiopia	Estern Africa	2021	2020	23.4	14.1799	32.6201
Beyene et al., 2022	Ethiopia	Estern Africa	2022	2018	8	2.39502	13.605
Tura et al., 2018	Ethiopia	Estern Africa	2018	2017	15.6	9.31385	21.8861
Kumela et al., 2020	Ethiopia	Estern Africa	2020	2018	4.9	1.26	10.3173
Wakgar et al., 2019)	Ethiopia	Estern Africa	2019	2016	7.7	5.36556	10.0344
Kusheta et al., 2023	Ethiopia	Estern Africa	2023	2019	31.4	20.5274	42.2726
Oppong et al., 2019	Ghana	Western Africa	2019	2015	11.1	7.55565	14.8443
David et al., 2014	Mozambique	Estern Africa	2014	2008	3.9	2.30224	5.49776
Heemelaar et al., 2020	Namibia	Southern Africa	2020	2019	4	1.77508	6.22492
Aduloju et al., 2018	Nigeria	Western Africa	2018	2016	9	4.13624	13.8638
Adeoye et al., 2013	Nigeria	Western Africa	2013	2007	18.6	9.79369	27.4063
Adanikin et al., 2019	Nigeria	Western Africa	2019	2013	15.8	12.0632	19.5368
Akpan et al., 2020	Nigeria	Western Africa	2020	2017	8.7	6.24297	10.357
Mbachu et al., 2017	Nigeria	Western Africa	2017	2015	3.8	1.67	6.89
Kalisa et al., 2016	Rwanda	Estern Africa	2016	2014	4.7	0.226966	8.17303
Egal et al., 2022	Somalia	Estern Africa	2022	2020	7.6	4.79143	10.4086
Dahie, 2022	Somalia	Estern Africa	2022	2021	2.81	0.382216	5.23778
Soma-Pillay et al., 2015	South Africa	Southern Africa	2015	2014	11.96	6.08012	17.8399
Hlengani, 2019	South Africa	Southern Africa	2019	2015	17.6	12.8793	22.3207
Alemu et al., 2019	South Sudan	Estern Africa	2019	2016	11.5	5.33405	17.6659
Ali et al., 2011	Sudan	Estern Africa	2011	2008	21.5	16.1674	26.8326
Nelissen et al., 2013	Tanzania	Estern Africa	2013	2012	4	1.38667	6.61333
Litorp et al., 2014	Tanzania	Estern Africa	2014	2012	2.99	1.44531	4.53469
Lilungulu et al., 2020	Tanzania	Estern Africa	2020	2016	8.57	3.64303	13.497
Nansubuga et al., 2016	Uganda	Estern Africa	2016	2013	3.5	1.77094	5.22906
Omona and Babirye, 2023	Uganda	Estern Africa	2023	2019	81.3	76.2608	86.3392
Nakimuli et al., 2016	Uganda	Estern Africa	2016	2014	11.8	9.4015	14.1985
Chikadaya et al., 2018	Zimbabwe	Estern Africa	2018	2016	13.6	7.19401	20.006

## Sheet: income
Authors	AOR	lci	uci
Worke et al., 2019	2.85	1.43	5.55
Asaye, 2020	3.99	1.65	9.65
Dahie, 2022	3.33	1.155	10.53
Alemu et al., 2019	3.01	1.16	7.84

[truncated: 10 more sheets: residence, education, ANC, Distance, 1st delay, 2nd delay, 3rd delay, age, CS, Chronic medical condn]
